# Supplementary material for: Identification and expression profiling of the CoDof genes involved in fatty acid/lipid biosynthesis of tetraploid Camellia oleifera
Source: Front Plant Sci. 2025 Jun 9;16:1599849. doi: 10.3389/fpls.2025.1599849 (PMC12183095; doi:10.3389/fpls.2025.1599849)
Supplement: Supplementary file 4 [file Table3.xlsx]

## Sheet: Sheet1
Table S3. Primers were uesd in this study
Gene ID	Primer-F	Primer-R
qRT_PCR_CoEF1α	GCCTGGTATGGTTGTGACCT	GGATCATCCTTGGAGTTGGA
qRT_PCR_CoDof29.1	CCGAGGTTTTCGCCAAGT	CCCACAGAACCCAACTCATC
qRT_PCR_CoDof30.1	ATCTCAGCCCCGCCACTTC	TGGTCCGAGAGCGTTTGTTG
qRT_PCR_CoDof38.1	CCCAAACGCTCTTCATCCTC	AAATTCCCAAACTGCCCACT
qRT_PCR_CoDof40.2	ACCAGAACCAGCAGACCTTG	CCGCCTTTGGTCCAGTATCT
pGBKT7-CoDof30.1	TCAGAGGAGGACCTGCATATGATGTCGTCAGAACACGGCGA	TCGACGGATCCCCGGGAATTCTTACTTGAGACCAGCTTTGG
pSUPER1300-CoDof30.1	CAAATCGACTCTAGAAAGCTTATGTCGTCAGAACACGGCGA	CCCGGGCCCCTGCAGAAGCTTCTTGAGACCAGCTTTGGCT
